# Supplementary material for: Comparative Analysis of Cholinergic Machinery in Carcinomas: Discovery of Membrane-Tethered ChAT as Evidence for Surface-Based ACh Synthesis in Neuroblastoma Cells
Source: Int J Mol Sci. 2025 Oct 23;26(21):10311. doi: 10.3390/ijms262110311 (PMC12608971; doi:10.3390/ijms262110311)
Supplement: Supplementary file 1 [file ijms-26-10311-s001.zip]

Archive with 2 entries (2 files):
- Supplementary File 1_revised_Final.pdf
- Supplementary File 2_The 3D video images.pptx
